# Supplementary material for: Lipid A Has Significance for Optimal Growth of Coxiella burnetii in Macrophage-Like THP-1 Cells and to a Lesser Extent in Axenic Media and Non-phagocytic Cells
Source: Front Cell Infect Microbiol. 2018 Jun 8;8:192. doi: 10.3389/fcimb.2018.00192 (PMC6002510; doi:10.3389/fcimb.2018.00192)
Supplement: Table S2 — qPCR analyses of C. burnetii growth in different culture systems with or without inhibitor treatment. [file Table_2.XLSX]

## Sheet: Sheet1
Table S2 qPCR analyses of C. burnetii growth in different culture systems with or without inhibitor treatment
culture method (ACCM/BGMK/THP-1)	C. burnetii strain	genome copies (log10) determined by qPCR			p value (inocula vs yield without LPC-011)	p value (inocula vs yield with LPC-011)	p value (yield without LPC-011 vs yield with LPC-011)
		initial inocula	growth yield withiout LPC-011	growth yield with LPC-011
ACCM	NM II	5.24	8.51	7.34	5.76498e-17	6.1544e-14	1.68579e-12
		5.21	8.42	7.24
		5.29	8.41	7.34
		5.27	8.5	7.34
		5.21	8.44	7.25
		5.25	8.43	7.34
	Henzerling I	5.9	8.06	7.94	1.21218e-12	1.62937e-12	0.000984142
		5.97	8.21	7.99
		6	8.17	7.96
		5.91	8.06	7.94
		5.98	8.22	7.99
		6.01	8.18	7.97
BGMK	NM II parent	5.71	8.39	7.73	0.00682552	0.00446855	0.0231273
		4.89	8.41	7.49
		5.55	8.38	7.24
	NM II progeny	5.52	8.83	6.48	0.000487991	0.0302293	0.00265193
		5.88	8.39	6.37
		5.15	8.24	6.65
	Henzerling I parent	5.33	8.09	7.52	0.00532852	0.00222403	0.0375166
		5.82	8.11	7.69
		5.11	8.18	7.22
	Henzerling I progeny	5.35	8.55	6.73	0.00407052	0.0167199	0.000527281
		5.95	8.45	6.69
		5.31	8.54	6.94
THP-1	NM II parent	5.3	7.52	5.66	0.000619676	0.0117021	0.000249788
		5.42	7.24	5.82
		5.39	7.52	5.89
	NM II progeny	6.15	8.13	6.38	0.00152083	0.141614	0.00135927
		6.05	8.2	6.08
		5.81	8.15	6.29
	Henzerling I parent	5.21	7.66	5.83	0.00633878	0.0181715	0.0176225
		5.41	7.97	5.75
		5.1	7.1	5.71
	Henzerling I progeny	6.25	8.55	6.48	1.17333e-05	0.0346705	0.00015236
		6.05	8.59	6.38
		6.11	8.38	6.7
